# Supplementary material for: PINK1/Parkin-Mediated Mitophagy Participates in High-Altitude Hypoxia Adaptation in Yaks via Energy Metabolism Remodeling
Source: Animals (Basel). 2026 Jul 8;16(14):2121. doi: 10.3390/ani16142121 (PMC13403501; doi:10.3390/ani16142121)
Supplement: Supplementary file 1 [file animals-16-02121-s001.zip]

Archive with 1 entries (1 files):
- animals-4345371-supplementary.pdf
